# Supplementary material for: Does the Timing of Antagonist Treatment Influence Cycle Outcomes in Unexpected Low Responders of POSEIDON Class 1 and 2?
Source: J Clin Med. 2025 Mar 12;14(6):1901. doi: 10.3390/jcm14061901 (PMC11942690; doi:10.3390/jcm14061901)
Supplement: Supplementary file 1 [file jcm-14-01901-s001.zip]

Archive with 1 entries (1 files):
- jcm-3395791-supplementary.pdf
